# Supplementary material for: Expression and Function of Toll Pathway Components in the Early Development of the Wasp Nasonia vitripennis
Source: J Dev Biol. 2022 Jan 26;10(1):7. doi: 10.3390/jdb10010007 (PMC8883978; doi:10.3390/jdb10010007)
Supplement: Supplementary file 1 [file jdb-10-00007-s001.zip]

Archive with 2 entries (2 files):
- Supplemental File S1-primers.xlsx
- Supplemental File S2-trees.pdf
